# Supplementary material for: Pharmacokinetics of PEGylated Gold Nanoparticles: In Vitro—In Vivo Correlation
Source: Nanomaterials (Basel). 2022 Feb 1;12(3):511. doi: 10.3390/nano12030511 (PMC8838925; doi:10.3390/nano12030511)
Supplement: Supplementary file 1 [file nanomaterials-12-00511-s001.zip]

Archive with 1 entries (1 files):
- nanomaterials-1557485-supplementary.pdf
